# Supplementary material for: The Rho Termination Factor of Clostridium botulinum Contains a Prion-Like Domain with a Highly Amyloidogenic Core
Source: Front Microbiol. 2016 Jan 7;6:1516. doi: 10.3389/fmicb.2015.01516 (PMC4703818; doi:10.3389/fmicb.2015.01516)
Supplement: Supplementary file 1 [file Table_1.XLS]

## Sheet: Table S1
Table S1 –PrD containing proteins identified by PAPA and pWaltz in Clostridium botulinum E1 str. 'BoNT E Beluga'.
The proteome analysis rendered 54 putative prions, the location of prion domains, their algorithm scores and the associated Gene Ontology biological processes are indicated. The tresholds for PAPA and pWALTZ prion domain detection are 0.05 and 73.55, respectively.
Gene Name	Protein ID	Protein name	PrD	PAPA score	pWALTZ score	Gene ontology (biological process)
rho CLO_3305	C5URV5	Transcription termination factor Rho (EC 3.6.4.-) (ATP-dependent helicase Rho)	58-138	0.1533	75.0278	DNA-templated transcription, termination [GO:0006353]; helicase activity [GO:0004386]; regulation of transcription, DNA-templated [GO:0006355]; RNA-dependent ATPase activity [GO:0008186]
CLO_0314	C5UXC1	Surface protein PspC	361-441	0.143741	81.2231
CLO_1785	C5UTY8	Lytic transglycosylase, catalytic	34-114	0.143071	80.0764
CLO_0317	C5UXC4	Cell wall/surface repeat protein	27-107	0.139313	75.4419
CLO_0303	C5UXB0	Cell wall binding repeat protein	682-762	0.138064	77.2734
CLO_1656	C5UTE5	Sugar/cell wall binding repeat protein	1054-C-terminal	0.136234	78.213
CLO_1128	C5UR18	Cell wall binding repeat protein	470-550	0.133358	77.5601
CLO_1953	C5UUL2	Cell wall binding repeat domain protein	16-96	0.124612	80.7134
CLO_0337	C5UXE4	Surface protein PspC	395-475	0.121025	84.9498	amidase activity [GO:0004040]; N-acetylmuramoyl-L-alanine amidase activity [GO:0008745]; peptidoglycan catabolic process [GO:0009253]
CLO_3499	C5UTH8	Ribonucleoside-diphosphate reductase (EC 1.17.4.1)	654-734	0.120829	79.6464	DNA replication [GO:0006260]; ribonucleoside-diphosphate reductase activity, thioredoxin disulfide as acceptor [GO:0004748]
CLO_3072	C5UQG8	Cell wall binding repeat protein	255-335	0.120425	77.5123
CLO_0270	C5UWU3	Cell wall binding repeat protein	660-740	0.119449	73.913
CLO_1779	C5UTY2	Phytoene dehydrogenase family protein	84-164	0.113865	78.8023	carotenoid biosynthetic process [GO:0016117]; oxidation-reduction process [GO:0055114]
glgA CLO_3893	C5UZJ0	Glycogen synthase (EC 2.4.1.21) (Starch [bacterial glycogen] synthase)	43-123	0.107857	82.9749	glycogen biosynthetic process [GO:0005978]; starch synthase activity [GO:0009011]
CLO_0383	C5UXJ0	Putative reticulocyte-binding protein	169-C-terminal	0.107071	80.2675
CLO_0339	C5UXE6	Putative collagenolytic protease	916-C-terminal	0.105908	78.1334	peptidase activity [GO:0008233]
CLO_3109	C5UQK5	FliB family protein	264-344	0.103222	87.7528
CLO_3069	C5UQG5	Putative membrane protein	192-272	0.0997469	84.9816
CLO_3506	C5UTI5	Uncharacterized protein	109-189	0.0970628	86.1283
CLO_3774	C5UVD0	ErfK/YbiS/YcfS/YnhG family protein	91-171	0.0959911	79.2164	transferase activity [GO:0016740]
CLO_0313	C5UXC0	Surface protein PspC	318-398	0.091316	74.5182
CLO_2701	C5UYK0	Uncharacterized protein	41-121	0.088502	79.5031
CLO_1670	C5UTF7	Uncharacterized protein	13-93	0.0868354	81.8283
CLO_1873	C5UUD3	Putative cell wall binding repeat-containing protein	N-terminal-78	0.0866876	75.9675
CLO_0311	C5UXB8	Surface protein PspC	226-C-terminal	0.0821332	77.0504
CLO_3038	C5UPZ9	Uncharacterized protein	63-143	0.0806136	77.7671
CLO_0385	C5UXJ2	Uncharacterized protein	141-221	0.0793398	77.7034
CLO_3419	C5USW5	Glycosyl hydrolase family 32, N domain protein	56-136	0.0763935	75.3463	hydrolase activity [GO:0016787]
CLO_1020	C5UQR6	Surface protein PspC	297-377	0.0763453	82.2901	amidase activity [GO:0004040]; N-acetylmuramoyl-L-alanine amidase activity [GO:0008745]; peptidoglycan catabolic process [GO:0009253]
CLO_0926	C5UQ92	Phospholipase D active site domain protein (EC 3.1.-.-)	185-265	0.073789	77.0504	hydrolase activity [GO:0016787]
CLO_0782	C5UPN5	Putative cobalamin-dependent enzyme	400-480	0.0735932	79.4234	catalytic activity [GO:0003824]
metA CLO_0723	C5UPH6	Homoserine O-succinyltransferase (EC 2.3.1.46) (Homoserine O-transsuccinylase)	244-C-terminal	0.0720285	76.939	homoserine O-succinyltransferase activity [GO:0008899]; L-methionine biosynthetic process from homoserine via O-succinyl-L-homoserine and cystathionine [GO:0019281]
ntnH CLO_2651	C5UY14	Botulinum neurotoxin type E1, nontoxic-nonhemagglutinin component, NTNH (EC 3.4.24.69)	976-1056	0.0708043	79.8853	inhibition of neurotransmitter uptake [GO:0051609]; metalloendopeptidase activity [GO:0004222]; pathogenesis [GO:0009405]
dcd CLO_1057	C5UQU8	Deoxycytidine triphosphate deaminase (dCTP deaminase) (EC 3.5.4.13)	103-C-terminal	0.0688991	74.6615	dCTP deaminase activity [GO:0008829]; dUMP biosynthetic process [GO:0006226]; dUTP biosynthetic process [GO:0006229]; pyrimidine ribonucleotide biosynthetic process [GO:0009220]
CLO_1929	C5UUI9	Cell wall binding repeat protein	9-89	0.0679973	79.7897
CLO_0836	C5UPT7	Uncharacterized protein	58-138	0.0665964	78.6749
CLO_2518	C5UX96	Gp10 protein	N-terminal-68	0.066487	74.8526
CLO_1238	C5URL1	S-adenosylmethionine-dependent methyltransferase	126-206	0.0662416	81.3823	methyltransferase activity [GO:0008168]
CLO_0690	C5UZ61	Uncharacterized protein	N-terminal-60	0.0637308	80.3471
CLO_0304	C5UXB1	Brachyurin	437-517	0.0606905	75.4897
CLO_3191	C5UR68	Putative ggdef domain protein	370-450	0.0606433	76.1267
CLO_1979	C5UUW9	Glycosyl transferase, group 36 family protein	2370-2450	0.0605423	75.7445	carbohydrate metabolic process [GO:0005975]; transferase activity [GO:0016740]
CLO_1876	C5UUD6	Probable ATPase of HSP70 class, putative	N-terminal-60	0.0598016	76.7478
CLO_3136	C5UQM9	Nucleotidyltransferase domain protein	46-126	0.0586189	76.7638	nucleotidyltransferase activity [GO:0016779]
CLO_3015	C5UPX6	Uncharacterized protein	N-terminal-C-terminal	0.0581429	76.939
CLO_0570	C5UYG0	Uncharacterized protein	22-102	0.0568077	78.8819
CLO_2328	C5UWD2	Formate C-acetyltransferase	304-384	0.0560005	74.3589	transferase activity [GO:0016740]
CLO_0312	C5UXB9	Cell wall binding repeat protein	338-418	0.0556325	74.7412
CLO_1208	C5URI1	Histidine kinase (EC 2.7.13.3)	620-700	0.0548124	76.493	phosphorelay sensor kinase activity [GO:0000155]
CLO_2042	C5UV26	Membrane associated methyl-accepting chemotaxis protein	524-604	0.0529711	76.493	signal transducer activity [GO:0004871]
mreC CLO_3223	C5UR99	Cell shape-determining protein MreC (Cell shape protein MreC)	76-156	0.0518351	77.8945	regulation of cell shape [GO:0008360]
CLO_3715	C5UUU1	CotH protein	132-212	0.0514327	78.1971
CLO_3492	C5UT36	Spore-cortex-lytic enzyme, sleb	N-terminal-75	0.0501221	83.0387	hydrolase activity [GO:0016787]
CLO_2386	C5UWI2	Uncharacterized protein	108-188	0.0501178	77.8149
